# Supplementary material for: Naphthalene-Type Glycosides from Rumex obtusifolius Roots and Their Protective Effects Against Muscle Atrophy in C2C12 Myotubes
Source: Pharmaceutics. 2026 Jun 29;18(7):807. doi: 10.3390/pharmaceutics18070807 (PMC13414561; doi:10.3390/pharmaceutics18070807)
Supplement: Supplementary file 1 [file pharmaceutics-18-00807-s001.zip]

Archive with 1 entries (1 files):
- pharmaceutics-4318980-supplementary.pdf
